# Supplementary material for: BETA-AMYLASE9 is a plastidial nonenzymatic regulator of leaf starch degradation
Source: Plant Physiol. 2021 Oct 18;188(1):191–207. doi: 10.1093/plphys/kiab468 (PMC8774843; doi:10.1093/plphys/kiab468)
Supplement: kiab468_Supplementary_Data [file kiab468_supplementary_data.zip]

Archive with 3 entries (2 files):
- kiab468-suppl_data/
- kiab468-suppl_data/Supplemental Figures_S1S7.pdf
- kiab468-suppl_data/Supp_DataS1S3.xlsx
