# Supplementary material for: BETA-AMYLASE9 is a plastidial nonenzymatic regulator of leaf starch degradation
Source: Plant Physiol. 2021 Oct 18;188(1):191–207. doi: 10.1093/plphys/kiab468 (PMC8774843; doi:10.1093/plphys/kiab468)
Supplement: kiab468_Supplementary_Data [file kiab468_supplementary_data.zip › kiab468-suppl_data/Supp_DataS1S3.xlsx]

## Sheet: Dataset S1 primers
Table S1. List of the oligonucleotide primers used for the different experiments of this study.
Cloning	Forward primer 5'-3'	Reverse primer 5'-3'
BAM9-cTP in pJJ461	GTCTAGAGATGAGTTAAAGTCTTGTGGATTT	ACCCGGGCAATCTTTGTACTGTTGTCCATAT
N213 in p2GWF7	AAAAAGCAGGCTTCATGGAAGTTTCAGTGATTGG	AGAAAGCTGGGTGAGCGTCATCGGAGACGATGG
proBAM9 in pGWB533	AAAAAGCAGGCTTCAGTTAAAGTCTTGTGGATTT	AGAAAGCTGGGTGACAATCTTTGTACTGTTGTC
BAM9-cTP in pET28a+	CGGAATTCATGGAAGTTTCAGTGATTGG	CGGAATTCTCTCCGTTTCTCAAATCCAC
BAM9-cTP in pProExHtb	ATGCGTCGACGTGCTCTTCGAGATCTGTCAAATG	ATGCTCTAGATTAAGCGGTTTGCAAACTAGGT
BAM3-cTP in pProExHtb	ATGCGTCGACGGAAATGAAGTTCACTCACGAGAAG	ATGCTCTAGATTACACTAAAGCAGCCTCCTCC
BAM9 in pDONR221	AAAAAGCAGGCTTCATGGAAGTTTCAGTGATTGG	AGAAAGCTGGGTCAGCGGTTTGCAAACTCGG
BAM4 in pDONR222	AAAAAGCAGGCTTCATGATTCCTCCTTTCAAACG	AGAAAGCTGGGTACATATCTGCACTCATCTG
RT-PCR	Forward primer 5'-3'	Reverse primer 5'-3'
BAM9	GATCGAAACAAACAGAGATAGGT	ATAAATGCTAAAACAACAGGAGAC
ACTIN2	ATTCAGATGCCCAGAAGTCTTGTT	GAAACATTTTCTGTGAACGATTCCT
RT-qPCR	Forward primer 5'-3'	Reverse primer 5'-3'
BAM9	TCTGCGATAGCCTCGTACCT	TCCTCTCCGTTGCTTCATCT
BAM4	TTCCATCTGGAGTTCCGTTC	TGCAACCAGCATTACAGAGC
YSL8	GAGTCTAGTGATTCTGGTCAG	CACTGAATCATGTTCGAAGCAAGT
RHIP	GAGCTGAAGTGGCTTCCATGAC	GGTCCGACATACCCATGATCC
YFP	ATCTTCTTCAAGGACGACGG	TTGAAGTCGATGCCCTTCAG
Genotyping	Forward primer 5'-3'	Reverse primer 5'-3'
BAM9	TTTGCAGGGAATCACATTAGG	ACTCGAACCAAAACAAGGGAG
Universal Lbb1.3	ATTTTGCCGATTTCGGAAC

## Sheet: Dataset S2 model
Table S2. List of the accession numbers of the BAM sequences used for structural modeling.
The structures of β-amylase catalytic domain of AtBAM3, AtABM4 and AtBAM9 were modeled using the crystal structure of the sweet potato β-amylase as a template (Varjravijayan et al., 2018).
Species	Name	Accession
Arabidopsis thaliana	BAM3	NP_567523.1
Arabidopsis thaliana	BAM9	NP_197368.1
Arabidopsis thaliana	BAM4	NP_568829.2
Ipomoea Batatas		5WQS_A

## Sheet: Dataset S3 conservation
Table S3. List of the accession numbers of the BAM sequences used for the residue conservation analysis.
The accession numbers were retrieved from Thalmann et al., 2019. Different entries for a BAM within the same species indicates the existence of paralogs.
	Species	Accessions used for BAM3 alignment				Accessions used for BAM4 alignment		Accessions used for BAM9 alignment
Angiosperm	Arabidopsis thaliana	NP_567523.1				NP_568829.2		NP_197368.1
	Arabidopsis lyrata	XP_002868085.1				XP_002864407.1		XP_002871828.1	XP_002884575.1
	Camelina sativa	XP_010440058.1	XP_010449668.1	XP_010434720.1		XP_010450090.1	XP_010483031.1	XP_010492888.1	XP_010454120.1	XP_010420647.1
	Capsella rubella	XP_006285145.1				XP_006280293.1		XP_006287474.1
	Eutrema salsuginea					XP_006401422.1		XP_006400419.1
	Brassica napus	XP_013721634.1	XP_013737190.1			XP_013685544.1		XP_013730262.1	XP_013683187.1
	Brassica rapa	XP_009136825.1	XP_009144721.1			XP_009126986.1	XP_009132357.1	XP_009131684.1	XP_009120950.1
	Tarenaya hassleriana	XP_010531694.1				XP_010536726.1		XP_010558493.1
	Carica papaya					evm.model.supercontig_12.148		evm.model.supercontig_16.112
	Theobroma cacao	XP_007039629.1				XP_010270251.1		XP_007035476.1
	Gossypium raimondii	XP_012488822.1	XP_012439399.1			XP_012473201.1		XP_012454525.1	XP_012482083.1
	Eucalyptus grandis	XP_010055392.1						XP_010024561.1
	Citrus clementia	XP_006440139.1						XP_006419671.1
	Citrus sinensis	XP_006477060.1						XP_006489160.1
	Malus domestica	XP_008361217.1				XP_008366443.1		XP_008390741.1	XP_008340845.1
	Prunus persica	XP_007209867.1				XP_007211597.1		XP_007222488.1
	Prunus mume	XP_008229498.1				XP_008227162.1		XP_008223100.1
	Fragaria Vesca	XP_004300297.1				XP_004291809.1		XP_004296793.1
	Morus notabilis	XP_010110537.1						XP_010105020.1
	Jatropha curcas	XP_012075356.1				XP_010270251.1		XP_012069407.1
	Manihot esculenta	cassava4.1_034006m/cassava4.1_032401m				cassava4.1_005532m		cassava4.1_005239m
	Ricinus Communis	XP_002517513.1						XP_002516865.1
	Salix purpurea	SapurV1A.0380s0080	SapurV1A.0241s0110					SapurV1A.0022s0350
	Populus trichocarpa	XP_006385389.1	XP_006385589.1					XP_002312750.2
	Glycine max	XP_003524296.1	XP_003539125.1	NP_001236350.1	XP_006573703.1			NP_001236364.1	XP_003542915.1
	Phaseolus vulgaris	XP_007155732.1						XP_007147864.1
	Medicago trunculata	XP_003611408.1	XP_003611409.1	XP_013457558.1				XP_003594004.1
	Cicer arietinum	XP_004508980.1	XP_004511752.1					XP_004486065.1
	Arachis ipaensis	Araip.67F6M
	Citrullus lanatus	Cla008766				Cla004462		Cla009332
	Cucumis melo	XP_008448759.1				XP_008449033.1		XP_008458491.1
	Cucumis sativus	XP_004147264.1				XP_004148285.1		XP_004153140.1
	Vitis vinifera	XP_002282871.1				XP_002265698.1		XP_002276777.1
	Solanum tuberosum	XP_006362484.1	NP_001275172.1
	Solanum lycopersicum	XP_004244551.1	XP_004245844.1					NP_001234052.1
	Capsicium annum	Capana01g000793						Capana01g003107
	Nicotiana benthamiana	Nbv5tr6221381						Nbv5tr6214300
	Coffea canephora	CDP13430.1						CDO98919.1
	Erythranthe guttatus	XP_012829112.1	XP_012852342.1					XP_012827989.1
	Sesamum indicum	XP_011070282.1						XP_011090854.1	XP_011071485.1
	Daucus carota	KZN04757.1	KZN07474.1					KZM87479.1
	Griselinia racemosa	QIKZ-2022040						QIKZ-2016136
	Cynara cardunculus	KVH95266.1				KVH99190.1		KVH91414.1
	Leontopodium alpinum	DOVJ-2007219				DOVJ-2015003
	Ilex vomitoria	ASMV-2109425						ASMV-2109307
	Camellia sinensis	AHJ09602.1				AKQ62957.1
	Beta vulgaris	XP_010695452.1				XP_010675936.1		XP_010666684.1
	Nelumbo nucifera	XP_010274550.1				XP_010270251.1		XP_010241169.1	XP_010245368.1
	Aquilegia coerulea	Aquca_053_00137				Aquca_005_00321		Aquca_003_00854
	Setaria italica	XP_004983616.1						XP_004958614.1	XP_004984382.1
	Sorghum bicolor	XP_002464915.1						XP_002463351.1	XP_002467860.1
	Zea mays	XP_008658990.1	XP_008658465.1					NP_001170007.1	NP_001151271.2
	Hordeum vulgare	BAJ90222.1						BAK03717.1
	Brachypodium distachyon	XP_003574353.1						XP_010229570.1	XP_003561633.1
	Phyllostachys heterocycla							PH01003421G0090	PH01001710G0200
	Oryza brachyantha	XP_006662612.1						XP_006651377.1
	Oryza sativa	NP_001065418.2						NP_001060573.1	NP_001050116.2
	Musa acuminata	XP_009397011.1	XP_009413253.1					XP_009399963.1	XP_009391567.1
	Elaeis guineesis	XP_010919815.1						XP_010938702.1
	Phoenix dactylifera	XP_008794866.1						XP_008796202.1
	Spirodela polyrhiza							Spipo3G0042000	Spipo22G0010700
Basal angiosperm	Amborella trichopoda	XP_011621487.1						XP_006855410.1
Gymnosperm	Picea abies	MA_129283g0010	MA_3193g0010					MA_21789g0010
	Pinus taeda	PITA_000032112-RA	PITA_000045784-RA	PITA_000047084-RA		PITA_000022542-RA
